# Supplementary material for: Genomic Features of Parthenogenetic Animals
Source: J Hered. 2020 Sep 28;112(1):19–33. doi: 10.1093/jhered/esaa031 (PMC7953838; doi:10.1093/jhered/esaa031)
Supplement: esaa031_suppl_Supplementary_Table_2 [file esaa031_suppl_supplementary_table_2.zip]

Archive with 1 entries (1 files):
- esaa031_suppl_Supplementary_Table_2.tsv
